# Supplementary material for: Evaluation of Telephone Visits in Primary Care: Satisfaction of Pediatricians and Family Physicians and Their Perceptions of Quality of Care and Safety
Source: Healthcare (Basel). 2024 Jan 15;12(2):212. doi: 10.3390/healthcare12020212 (PMC10815269; doi:10.3390/healthcare12020212)
Supplement: Supplementary file 1 [file healthcare-12-00212-s001.zip]

Archive with 1 entries (1 files):
- healthcare-2804007-supplementary.pdf
